# Supplementary material for: Partially Hydrolyzed Guar Gum Suppresses the Development of Sarcopenic Obesity
Source: Nutrients. 2022 Mar 9;14(6):1157. doi: 10.3390/nu14061157 (PMC8955723; doi:10.3390/nu14061157)
Supplement: Supplementary file 1 [file nutrients-14-01157-s001.zip]

Archive with 1 entries (1 files):
- nutrients-1593794-supplementary.pdf
